# Supplementary material for: Effects of Geographical Origin and Tree Age on the Stable Isotopes and Multi-Elements of Pu-erh Tea
Source: Foods. 2024 Feb 2;13(3):473. doi: 10.3390/foods13030473 (PMC10855849; doi:10.3390/foods13030473)
Supplement: Supplementary file 1 [file foods-13-00473-s001.zip]

Archive with 1 entries (1 files):
- foods-2800945-supplementary.pdf
